# Supplementary material for: Allelic variation in the autotetraploid potato: genes involved in starch and steroidal glycoalkaloid metabolism as a case study
Source: BMC Genomics. 2024 Mar 12;25:274. doi: 10.1186/s12864-024-10186-5 (PMC10936075; doi:10.1186/s12864-024-10186-5)
Supplement: Supplementary file 1 — Supplementary Material 1 [file 12864_2024_10186_MOESM1_ESM.xlsx]

## Sheet: Starch no. of variants
Table S1. Number of genetic variants identified in 81 starch genes in six tetraploid cultivars.
Gene	Altus	Atlantic	Avenger	Colomba	POR06V12	Spunta	All
Soltu.DM.01G008290.1	638	586	925	835	695	378	1090
Soltu.DM.01G012610.1	237	196	186	240	182	187	263
Soltu.DM.01G022570.2	376	494	315	360	443	395	634
Soltu.DM.01G024440.1	324	350	312	428	346	349	607
Soltu.DM.01G028790.1	215	249	532	310	261	226	637
Soltu.DM.01G033560.1	194	163	184	210	144	260	285
Soltu.DM.01G045740.1	273	396	359	304	273	360	554
Soltu.DM.01G049590.2	352	403	359	436	406	326	584
Soltu.DM.02G000530.1	668	430	461	447	444	497	786
Soltu.DM.02G009320.1	294	629	573	574	13	513	985
Soltu.DM.02G014060.1	438	367	496	414	399	216	892
Soltu.DM.02G017070.1	671	611	612	481	352	295	1409
Soltu.DM.02G020170.2	543	590	453	311	607	226	1071
Soltu.DM.02G020800.2	209	226	273	120	198	58	592
Soltu.DM.02G026040.1	730	919	689	650	671	696	1140
Soltu.DM.02G027020.1	505	571	455	279	364	327	1073
Soltu.DM.02G031690.1	167	307	191	4	214	242	503
Soltu.DM.03G007710.1	23	197	151	7	28	24	272
Soltu.DM.03G007720.1	193	193	30	25	40	18	242
Soltu.DM.03G007760.1	165	171	79	13	20	5	243
Soltu.DM.03G008980.1	122	184	151	1	104	104	269
Soltu.DM.03G013410.1	347	446	307	348	299	414	727
Soltu.DM.03G016410.1	224	358	259	0	176	219	455
Soltu.DM.03G016420.1	269	381	271	0	202	139	436
Soltu.DM.03G019120.1	230	231	299	227	218	256	470
Soltu.DM.03G022350.3	590	391	502	495	724	496	938
Soltu.DM.03G024560.1	708	708	588	586	586	701	1049
Soltu.DM.03G034530.1	336	149	241	245	235	207	410
Soltu.DM.04G015010.1	146	209	193	398	226	310	525
Soltu.DM.04G022990.1	180	4	278	226	222	222	558
Soltu.DM.04G025730.2	396	396	197	197	396	414	501
Soltu.DM.04G030730.1	1372	1463	1202	1184	1249	961	2587
Soltu.DM.04G033700.1	412	381	405	244	292	486	692
Soltu.DM.04G037250.1	311	358	198	333	402	410	609
Soltu.DM.04G037620.2	394	462	477	473	444	500	792
Soltu.DM.05G000570.1	404	584	565	597	432	755	1098
Soltu.DM.05G006330.1	695	1171	1080	885	878	733	1738
Soltu.DM.05G009520.2	608	911	605	480	817	786	1190
Soltu.DM.05G013630.1	166	264	203	175	186	202	466
Soltu.DM.05G013640.1	373	595	369	387	464	394	782
Soltu.DM.05G018750.1	308	264	278	317	174	183	574
Soltu.DM.05G024440.1	924	600	625	887	899	775	1871
Soltu.DM.06G000410.2	549	636	874	585	579	733	1171
Soltu.DM.06G010090.1	376	183	323	345	160	151	509
Soltu.DM.06G010900.1	325	145	267	196	171	137	438
Soltu.DM.07G005540.1	746	792	879	588	769	684	1410
Soltu.DM.07G010140.1	203	191	155	226	230	169	512
Soltu.DM.07G013360.1	434	344	383	380	360	257	692
Soltu.DM.07G013370.8	441	364	327	332	377	254	702
Soltu.DM.07G013620.1	414	266	523	464	468	416	856
Soltu.DM.07G013630.1	372	269	397	355	402	293	729
Soltu.DM.07G017870.1	117	274	278	164	297	57	523
Soltu.DM.07G018100.2	282	487	426	250	394	106	765
Soltu.DM.07G018130.1	1	1	1	1	2	1	2
Soltu.DM.07G018140.1	0	0	0	86	0	0	86
Soltu.DM.07G022290.1	321	485	325	523	428	358	697
Soltu.DM.07G025710.1	566	653	687	585	438	665	1002
Soltu.DM.07G025810.1	495	442	461	471	471	437	740
Soltu.DM.07G026510.1	601	569	633	635	716	685	1417
Soltu.DM.08G001120.1	386	423	521	386	430	472	646
Soltu.DM.08G003130.1	705	509	594	577	491	459	1043
Soltu.DM.08G006240.1	97	204	199	245	168	211	301
Soltu.DM.08G023420.1	331	494	369	431	412	353	618
Soltu.DM.08G029750.1	459	387	507	266	358	251	614
Soltu.DM.08G030230.3	151	163	326	160	191	113	336
Soltu.DM.09G004100.1	1042	571	1107	842	650	1098	1789
Soltu.DM.09G011580.1	406	90	254	298	98	297	575
Soltu.DM.09G019230.1	236	125	253	362	126	359	600
Soltu.DM.09G027770.1	409	442	417	390	389	204	645
Soltu.DM.09G030970.1	630	447	648	385	482	240	931
Soltu.DM.09G031820.1	285	548	330	42	543	348	882
Soltu.DM.10G004860.3	294	633	225	532	180	190	838
Soltu.DM.10G007060.1	4	51	79	82	55	30	115
Soltu.DM.10G013240.1	2	2	164	51	47	2	193
Soltu.DM.11G001030.1	829	687	854	723	610	736	1301
Soltu.DM.11G004600.1	1122	973	874	1208	901	1111	1642
Soltu.DM.11G004900.2	471	408	518	562	328	353	801
Soltu.DM.12G010800.1	177	202	265	203	227	162	375
Soltu.DM.12G016610.4	252	283	350	318	231	200	552
Soltu.DM.12G026390.1	615	458	312	485	430	428	1077
Soltu.DM.12G028820.2	596	593	461	466	500	270	1109
Total	32472	33352	33494	30333	29834	28555	61833

## Sheet: SGA no. of variants
Table S2. Number of genetic variants identified in 38 SGA genes in six tetraploid cultivars.
Gene	Altus	Atlantic	Avenger	Colomba	POR06V12	Spunta	All
Soltu.DM.01G027110.2	281	355	486	345	375	278	678
Soltu.DM.01G031000.2	182	181	182	181	411	104	411
Soltu.DM.01G045860.1	86	299	278	236	280	305	486
Soltu.DM.01G050130.3	296	319	342	327	444	334	473
Soltu.DM.01G051390.1	255	331	244	376	122	213	441
Soltu.DM.02G004910.1	383	560	655	463	433	326	959
Soltu.DM.02G007130.1	266	274	294	375	112	334	603
Soltu.DM.02G007460.3	2	278	152	302	3	274	542
Soltu.DM.02G012480.1	800	646	956	886	678	278	1443
Soltu.DM.02G022190.1	242	453	278	165	259	164	608
Soltu.DM.02G026060.1	277	291	316	165	203	222	561
Soltu.DM.02G026070.1	425	306	398	371	98	371	648
Soltu.DM.03G003200.1	345	465	254	437	612	488	709
Soltu.DM.04G019820.1	301	369	327	316	314	266	493
Soltu.DM.04G026280.1	140	304	268	270	272	281	307
Soltu.DM.04G032150.1	409	473	303	352	491	402	819
Soltu.DM.04G038040.1	324	299	349	198	457	394	653
Soltu.DM.05G004250.1	201	269	230	233	135	348	508
Soltu.DM.05G019230.1	969	658	939	735	734	794	1743
Soltu.DM.06G004470.1	466	331	536	537	449	346	686
Soltu.DM.06G018370.1	280	274	408	260	392	320	565
Soltu.DM.06G018380.1	160	229	354	186	521	191	690
Soltu.DM.07G013460.1	508	545	555	555	561	428	1071
Soltu.DM.07G014160.1	181	186	141	237	210	156	403
Soltu.DM.07G014170.1	187	94	290	225	225	208	561
Soltu.DM.07G014190.1	252	58	350	274	263	291	606
Soltu.DM.07G014220.1	227	142	189	145	167	167	509
Soltu.DM.07G015140.1	419	343	483	320	487	267	882
Soltu.DM.07G023660.1	480	460	552	506	452	394	1167
Soltu.DM.08G022920.1	471	402	235	248	407	356	756
Soltu.DM.10G016360.1	204	132	180	220	208	178	291
Soltu.DM.10G017720.1	1	232	212	231	211	209	236
Soltu.DM.10G027190.1	700	776	857	578	1080	700	1090
Soltu.DM.10G028420.2	597	450	878	619	648	386	1045
Soltu.DM.10G028430.1	564	530	582	564	712	702	713
Soltu.DM.12G024040.1	551	776	679	548	659	626	1270
Soltu.DM.12G024050.1	591	1070	736	894	912	676	1548
Soltu.DM.12G024150.1	299	224	223	155	242	236	607
Total	13322	14384	15691	14035	15239	13013	27781

## Sheet: Starch functional annotation
Table S3. Functional annotation of allelic variation in 81 starch genes.
Gene	Upstream	Downstream	UTR	Intron	Splice region	Synonymous	Non-synonymous
Soltu.DM.01G008290.1	162	160	0	706	22	41	24
Soltu.DM.01G012610.1	89	263	0	30	3	4	21
Soltu.DM.01G022570.2	215	154	63	142	2	34	28
Soltu.DM.01G024440.1	352	438	49	191	10	28	24
Soltu.DM.01G028790.1	199	510	47	393	7	40	31
Soltu.DM.01G033560.1	79	206	11	180	3	8	15
Soltu.DM.01G045740.1	372	379	53	241	5	10	10
Soltu.DM.01G049590.2	208	335	79	190	12	26	25
Soltu.DM.02G000530.1	88	184	25	436	8	29	27
Soltu.DM.02G009320.1	445	190	0	633	10	45	36
Soltu.DM.02G014060.1	274	555	89	350	11	111	77
Soltu.DM.02G017070.1	764	358	57	868	15	52	56
Soltu.DM.02G020170.2	305	186	54	566	10	42	64
Soltu.DM.02G020800.2	212	592	101	83	11	123	74
Soltu.DM.02G026040.1	223	554	84	779	21	35	23
Soltu.DM.02G027020.1	457	601	73	597	21	42	85
Soltu.DM.02G031690.1	94	344	77	154	6	18	28
Soltu.DM.03G007710.1	161	51	0	71	4	5	6
Soltu.DM.03G007720.1	72	195	0	79	7	13	45
Soltu.DM.03G007760.1	77	185	6	77	8	16	41
Soltu.DM.03G008980.1	43	114	10	82	6	15	8
Soltu.DM.03G013410.1	224	628	96	195	11	19	61
Soltu.DM.03G016410.1	110	222	28	234	5	6	8
Soltu.DM.03G016420.1	262	113	39	164	4	11	17
Soltu.DM.03G019120.1	390	390	32	138	18	61	37
Soltu.DM.03G022350.3	302	201	56	506	18	34	26
Soltu.DM.03G024560.1	181	528	33	749	23	27	35
Soltu.DM.03G034530.1	182	123	24	55	2	21	9
Soltu.DM.04G015010.1	96	89	13	313	8	9	13
Soltu.DM.04G022990.1	152	132	26	231	5	9	10
Soltu.DM.04G025730.2	191	293	76	160	6	27	12
Soltu.DM.04G030730.1	389	628	92	1946	47	127	62
Soltu.DM.04G033700.1	692	683	0	181	3	32	37
Soltu.DM.04G037250.1	203	168	61	147	7	15	14
Soltu.DM.04G037620.2	507	526	62	407	15	30	57
Soltu.DM.05G000570.1	603	260	34	400	22	101	66
Soltu.DM.05G006330.1	411	570	5	1098	20	92	74
Soltu.DM.05G009520.2	159	223	48	611	32	76	74
Soltu.DM.05G013630.1	161	367	33	203	5	13	11
Soltu.DM.05G013640.1	635	98	1	461	7	14	22
Soltu.DM.05G018750.1	171	213	20	143	1	17	11
Soltu.DM.05G024440.1	890	1186	84	1065	37	50	37
Soltu.DM.06G000410.2	141	512	21	831	13	37	22
Soltu.DM.06G010090.1	166	192	36	248	3	23	34
Soltu.DM.06G010900.1	182	127	0	110	1	6	13
Soltu.DM.07G005540.1	67	405	67	987	14	48	31
Soltu.DM.07G010140.1	146	181	34	132	6	12	7
Soltu.DM.07G013360.1	262	269	20	73	10	44	27
Soltu.DM.07G013370.8	93	279	48	192	24	77	16
Soltu.DM.07G013620.1	152	510	0	527	10	19	41
Soltu.DM.07G013630.1	460	153	12	282	2	11	26
Soltu.DM.07G017870.1	472	523	49	111	5	24	46
Soltu.DM.07G018100.2	242	204	34	199	7	49	38
Soltu.DM.07G018130.1	0	2	0	0	0	0	0
Soltu.DM.07G018140.1	71	15	0	0	0	0	0
Soltu.DM.07G022290.1	145	666	35	321	6	34	17
Soltu.DM.07G025710.1	45	276	0	771	13	23	40
Soltu.DM.07G025810.1	263	740	52	669	7	32	9
Soltu.DM.07G026510.1	545	482	92	775	10	47	42
Soltu.DM.08G001120.1	521	511	36	275	3	29	27
Soltu.DM.08G003130.1	395	549	104	429	11	92	137
Soltu.DM.08G006240.1	111	301	15	99	2	24	19
Soltu.DM.08G023420.1	199	529	52	269	7	31	47
Soltu.DM.08G029750.1	490	101	40	223	1	13	12
Soltu.DM.08G030230.3	282	336	73	89	17	25	23
Soltu.DM.09G004100.1	154	701	89	1415	18	48	78
Soltu.DM.09G011580.1	93	111	5	342	3	23	7
Soltu.DM.09G019230.1	261	567	93	89	2	52	65
Soltu.DM.09G027770.1	479	249	43	117	2	33	12
Soltu.DM.09G030970.1	450	482	42	489	19	80	73
Soltu.DM.09G031820.1	273	174	46	349	8	32	16
Soltu.DM.10G004860.3	272	188	38	307	11	25	12
Soltu.DM.10G007060.1	51	16	0	32	0	2	14
Soltu.DM.10G013240.1	60	38	8	81	2	1	8
Soltu.DM.11G001030.1	243	983	99	619	30	49	18
Soltu.DM.11G004600.1	271	996	97	1008	28	76	82
Soltu.DM.11G004900.2	307	142	62	551	17	24	31
Soltu.DM.12G010800.1	293	129	32	90	12	41	54
Soltu.DM.12G016610.4	152	105	0	243	4	13	42
Soltu.DM.12G026390.1	209	438	53	452	20	100	13
Soltu.DM.12G028820.2	293	1108	20	654	35	65	68
Total	21113	28485	3288	30705	881	2892	2708

## Sheet: SGA functional annotation
Table S4. Functional annotation of allelic variation in 38 SGA genes.
Gene	Upstream	Downstream	UTR	Intron	Splice region	Synonymous	Non-synonymous
Soltu.DM.01G027110.2	169	102	63	322	2	13	11
Soltu.DM.01G031000.2	171	171	22	16	3	20	11
Soltu.DM.01G045860.1	80	486	22	280	17	24	68
Soltu.DM.01G050130.3	103	229	27	279	3	13	4
Soltu.DM.01G051390.1	195	219	8	0	1	17	5
Soltu.DM.02G004910.1	310	323	103	135	8	65	28
Soltu.DM.02G007130.1	545	155	122	167	4	18	23
Soltu.DM.02G007460.3	122	342	38	205	8	28	20
Soltu.DM.02G012480.1	141	242	38	969	4	40	20
Soltu.DM.02G022190.1	182	340	68	103	1	18	12
Soltu.DM.02G026060.1	370	191	38	166	3	16	1
Soltu.DM.02G026070.1	619	379	65	193	3	26	48
Soltu.DM.03G003200.1	273	413	79	146	6	42	12
Soltu.DM.04G019820.1	107	69	4	288	5	13	14
Soltu.DM.04G026280.1	66	52	12	170	2	5	2
Soltu.DM.04G032150.1	340	695	115	312	6	40	12
Soltu.DM.04G038040.1	609	232	72	76	3	26	20
Soltu.DM.05G004250.1	232	508	0	0	1	57	61
Soltu.DM.05G019230.1	219	248	0	1196	16	43	41
Soltu.DM.06G004470.1	130	107	12	397	5	8	41
Soltu.DM.06G018370.1	191	140	40	159	18	18	19
Soltu.DM.06G018380.1	303	374	0	172	18	23	22
Soltu.DM.07G013460.1	203	125	0	694	18	20	30
Soltu.DM.07G014160.1	90	228	47	0	1	23	22
Soltu.DM.07G014170.1	177	299	9	44	5	15	17
Soltu.DM.07G014190.1	209	185	70	108	11	27	7
Soltu.DM.07G014220.1	154	158	70	0	3	45	85
Soltu.DM.07G015140.1	103	216	40	442	3	40	47
Soltu.DM.07G023660.1	630	1068	45	456	10	82	114
Soltu.DM.08G022920.1	230	270	99	0	1	62	101
Soltu.DM.10G016360.1	139	19	0	118	0	8	8
Soltu.DM.10G017720.1	55	124	39	0	1	17	1
Soltu.DM.10G027190.1	77	550	0	847	15	39	45
Soltu.DM.10G028420.2	139	240	0	673	22	49	49
Soltu.DM.10G028430.1	573	152	0	328	10	34	50
Soltu.DM.12G024040.1	266	145	28	772	10	28	36
Soltu.DM.12G024050.1	289	674	59	900	35	30	37
Soltu.DM.12G024150.1	166	37	0	349	11	17	61
Total	8977	10507	1454	11482	293	1109	1205

## Sheet: starch transcription haplotypes
Table S5. Statistics of transcriptional and un-transcriptional haplotypes within starch-related genes in the six potato cultivars.
	No. of mixed	No. of all transcriptional	No. of all un-transcriptional	Percentage of all transcriptional	Percentage of mixed
altus	21	47	7	0.626667	0.28
atlantic	28	39	8	0.52	0.373333
avenger	25	40	10	0.533333	0.333333
castleRusset	28	34	13	0.453333	0.373333
colomba	16	54	5	0.72	0.213333
spunta	29	41	5	0.546667	0.386667

## Sheet: SGA transcription haplotypes
Table S6. Statistics of transcriptional and un-transcriptional haplotypes within SGA-related genes in the six potato cultivars.
	No. of mixed	No. of all transcriptional	No. of all un-transcriptional	Percentage of all transcriptional	Percentage of mixed
altus	11	21	4	0.583333	0.305556
atlantic	9	19	8	0.527778	0.25
avenger	17	17	2	0.472222	0.472222
castleRusset	11	18	7	0.5	0.305556
colomba	17	17	2	0.472222	0.472222
spunta	14	20	2	0.555556	0.388889

## Sheet: 137 Cultivar information
Table S7. Information of the 137 autotetraploid cultivars used in this study.
Cultivar name	Market classes	Total SGA content (mg/kg fresh weight)	Library name	Data type	Total bases	No. of reads	Coverage
Festien	Starch	766.195	FR12678420	Illumina paired-end	32610029400	217400196	40.7625
Astarte	Starch	309.025	FR12678479	Illumina paired-end	61512445200	410082968	76.8906
Fabula	Consumption	254.884	FR10302502	Illumina paired-end	75492353700	503282358	94.3654
VK69-491	NA	171.578	FR12678514	Illumina paired-end	73820644200	492137628	92.2758
Allure	Consumption	155.312	FR12678386	Illumina paired-end	42231312300	281542082	52.7891
Kennebec	Consumption	139.973	FR12678433	Illumina paired-end	55295798100	368638654	69.1197
Crisps4all	Consumption	133	FR12678486	Illumina paired-end	59846577000	398977180	74.8082
AM78-3704	NA	131.882	FR12678477	Illumina paired-end	65754491100	438363274	82.1931
Avenance	Starch	128.545	FR12678395	Illumina paired-end	30969368100	206462454	38.7117
Hermes	NA	122.612	FR12678424	Illumina paired-end	31928436000	212856240	39.9105
Ehud	Starch	108.792	FR12678416	Illumina paired-end	36809375400	245395836	46.0117
Panther	Consumption	103	FR12678454	Illumina paired-end	50883972000	339226480	63.605
Kartel	Starch	89.7961	FR12678431	Illumina paired-end	32128574700	214190498	40.1607
HomeGuard	NA	85.4614	FR12678491	Illumina paired-end	68304493500	455363290	85.3806
Altus	Starch	85	FR12678387	Illumina paired-end	32158809300	214392062	40.1985
Vectra	Starch	84	FR12678471	Illumina paired-end	49839498300	332263322	62.2994
Fontane	Consumption	83.0745	FR12678422	Illumina paired-end	48684570900	324563806	60.8557
Canberra	Consumption	81	FR12678400	Illumina paired-end	48010490700	320069938	60.0131
Marabel	NA	80.9791	FR12678441	Illumina paired-end	52925256000	352835040	66.1566
Avarna	Starch	76	FR12678393	Illumina paired-end	53533066200	356887108	66.9163
VE71-105	NA	68.7147	FR12678512	Illumina paired-end	67324804200	448832028	84.156
VTN62-33-3	NA	68.0271	FR12678515	Illumina paired-end	70434417300	469562782	88.043
Orchestra	Consumption	67	FR12678453	Illumina paired-end	37109184600	247394564	46.3865
Morene	Consumption	65.9121	FR12678499	Illumina paired-end	61970449500	413136330	77.4631
Avaya	Starch	64	FR12678394	Illumina paired-end	30061913700	200412758	37.5774
Mondial	Consumption	63.4209	FR12678498	Illumina paired-end	90471713100	603144754	113.09
Karnico	Starch	63.2989	FR12678430	Illumina paired-end	33580676100	223871174	41.9758
RussetBurbank	Consumption	60.033	FR12678505	Illumina paired-end	70888808400	472592056	88.611
Saturna	Consumption	58.6431	FR12678461	Illumina paired-end	70981659000	473211060	88.7271
Nicola	Consumption	56.0168	FR12678501	Illumina paired-end	71557187700	477047918	89.4465
Kardal	Starch	55	FR10302506	Illumina paired-end	73175273700	487835158	91.4691
Hansa	Consumption	53.7395	FR12678490	Illumina paired-end	89190540600	594603604	111.488
Bildtstar	NA	53.1948	FR12678397	Illumina paired-end	26227191600	174847944	32.784
Redstar	NA	53.1452	FR12678458	Illumina paired-end	44603311800	297355412	55.7541
Taurus	Consumption	52	FR12678509	Illumina paired-end	70677695100	471184634	88.3471
LadyAnna	Consumption	51	FR12678437	Illumina paired-end	41634933300	277566222	52.0437
Caesar	Consumption	49.3263	FR12678399	Illumina paired-end	25337050200	168913668	31.6713
Everest	NA	47.3036	FR12678418	Illumina paired-end	40463222400	269754816	50.579
Victoria	Consumption	47	FR12678473	Illumina paired-end	36367342200	242448948	45.4592
Kondor	Consumption	46.4626	FR12678434	Illumina paired-end	38833002900	258886686	48.5413
Agata	Consumption	46.3115	FR12678385	Illumina paired-end	46856764800	312378432	58.571
Monalisa	Consumption	45.9539	FR12678445	Illumina paired-end	62861454000	419076360	78.5768
Daisy	NA	45.8904	FR12678487	Illumina paired-end	56265685200	375104568	70.3321
Sifra	Consumption	41	FR12678462	Illumina paired-end	48747741900	324984946	60.9347
VE-74-45	NA	38.7832	FR12678513	Illumina paired-end	67859099100	452393994	84.8239
Felsina	Consumption	38.2846	FR12678419	Illumina paired-end	36292264500	241948430	45.3653
Mustang	Consumption	38	FR12678451	Illumina paired-end	65454782400	436365216	81.8185
melody	Consumption	36	FR10302504	Illumina paired-end	57562429500	383749530	71.953
Musica	Consumption	36	FR12678450	Illumina paired-end	51863236200	345754908	64.829
Kardent	Starch	32	FR12678428	Illumina paired-end	43013217900	286754786	53.7665
RedScarlett	NA	30.3249	FR12678457	Illumina paired-end	33568428300	223789522	41.9605
Spunta	Consumption	27.0225	FR12678464	Illumina paired-end	42218633100	281457554	52.7733
Maris-Piper	NA	23.7831	FR12678442	Illumina paired-end	30606036000	204040240	38.2575
Jaerla	Consumption	20.911	FR12678425	Illumina paired-end	37324803600	248832024	46.656
Alturas	NA		FR12678475	Illumina paired-end	62131365300	414209102	77.6642
AM66-42	NA		FR12678476	Illumina paired-end	71208757800	474725052	89.0109
AM78-3736	NA		FR12678478	Illumina paired-end	106558117200	710387448	133.198
AM78-3787	NA		FR12678388	Illumina paired-end	33887595000	225917300	42.3595
Amanda	NA		FR12678389	Illumina paired-end	34296925800	228646172	42.8712
Annabelle	NA		FR12678390	Illumina paired-end	44930073300	299533822	56.1626
Aromata	Consumption		FR12678391	Illumina paired-end	28213785900	188091906	35.2672
Atlantic	NA		FR12678480	Illumina paired-end	67638822300	450925482	84.5485
Avano	Starch		FR12678392	Illumina paired-end	35019098100	233460654	43.7739
Bellarosa	NA		FR12678481	Illumina paired-end	66855963600	445706424	83.57
Bellini-x-Sylvana	NA		FR12678396	Illumina paired-end	48786554400	325243696	60.9832
Bolesta	NA		FR12678398	Illumina paired-end	43763307300	291755382	54.7041
Candella	NA		FR12678401	Illumina paired-end	45266721600	301778144	56.5834
Cara	NA		FR12678402	Illumina paired-end	39807685500	265384570	49.7596
Cardinal	NA		FR12678482	Illumina paired-end	134132213700	894214758	167.665
Carrera	NA		FR12678483	Illumina paired-end	61126269600	407508464	76.4078
Challenger	Consumption		FR10302501	Illumina paired-end	69079068000	460527120	86.3488
ClearwaterRusset	Consumption		FR12678484	Illumina paired-end	84534866400	563565776	105.669
CMK1990-331-163	NA		FR12678403	Illumina paired-end	30966142500	206440950	38.7077
CMK-1997-007-004	NA		FR12678404	Illumina paired-end	38164628700	254430858	47.7058
CMK-2002-062-033	NA		FR12678405	Illumina paired-end	42452334900	283015566	53.0654
CMK-2005-062-026	NA		FR12678406	Illumina paired-end	43146576600	287643844	53.9332
CMK-2006-070-005	NA		FR12678407	Illumina paired-end	50393991600	335959944	62.9925
CMK-2007-042-003	NA		FR12678408	Illumina paired-end	47654371200	317695808	59.568
CMK-2008-035-009	NA		FR10302505	Illumina paired-end	58142967900	387619786	72.6787
CMK-2008-071-009	NA		FR12678409	Illumina paired-end	32149373700	214329158	40.1867
CMK2008-073-010	NA		FR12678410	Illumina paired-end	40474935900	269832906	50.5937
CMK2008-622-005	NA		FR12678413	Illumina paired-end	55056824700	367045498	68.821
CMK2009-630-001	NA		FR12678411	Illumina paired-end	34397338200	229315588	42.9967
CMK-93-042-005	NA		FR12678412	Illumina paired-end	50370107400	335800716	62.9626
Crisper	Consumption		FR12678485	Illumina paired-end	63378957300	422526382	79.2237
Cupido	NA		FR12678414	Illumina paired-end	45548073000	303653820	56.9351
Dinky	Consumption		FR12678488	Illumina paired-end	67421674500	449477830	84.2771
Dolce-Vita	NA		FR12678415	Illumina paired-end	41873573700	279157158	52.342
Eurobravo	NA		FR12678417	Illumina paired-end	45153672000	301024480	56.4421
Florijn	Starch		FR12678421	Illumina paired-end	30600178500	204001190	38.2502
Gloria	NA		FR12678489	Illumina paired-end	62248559100	414990394	77.8107
Henriette	Starch		FR12678423	Illumina paired-end	39877470300	265849802	49.8468
Idarose	NA		FR12678492	Illumina paired-end	74342957100	495619714	92.9287
IvoryRusset	Consumption		FR10302507	Illumina paired-end	67434737100	449564914	84.2934
Jady-Jo	NA		FR12678439	Illumina paired-end	44650218300	297668122	55.8128
Jurata	NA		FR12678426	Illumina paired-end	30403856100	202692374	38.0048
Kanjer	Starch		FR12678427	Illumina paired-end	56342281200	375615208	70.4279
Karida	Starch		FR12678429	Illumina paired-end	43559174100	290394494	54.449
Karuva	Starch		FR12678432	Illumina paired-end	57345095700	382300638	71.6814
Labadia	NA		FR12678435	Illumina paired-end	34629564300	230863762	43.287
Lady-Amelia	NA		FR12678436	Illumina paired-end	46409508000	309396720	58.0119
LadyFelicia	NA		FR12678438	Illumina paired-end	35766045600	238440304	44.7076
Latona	NA		FR10302503	Illumina paired-end	69790325100	465268834	87.2379
Leonardo	NA		FR12678493	Illumina paired-end	79577101200	530514008	99.4714
Mara	Starch		FR12678440	Illumina paired-end	42809880300	285399202	53.5124
Maradonna	NA		FR12678494	Illumina paired-end	74984201700	499894678	93.7303
Maris-Peer	NA		FR12678495	Illumina paired-end	69776373900	465175826	87.2205
MelodySylvana	NA		FR10302508	Illumina paired-end	70212892500	468085950	87.7661
Memphis	Consumption		FR12678496	Illumina paired-end	79518803100	530125354	99.3985
Mercury	Starch		FR12678443	Illumina paired-end	49171479900	327809866	61.4643
Messina	Starch		FR12678444	Illumina paired-end	39665477700	264436518	49.5818
Miranda	NA		FR12678497	Illumina paired-end	80338400700	535589338	100.423
Mondeo	Consumption		FR12678446	Illumina paired-end	19254078600	128360524	24.0676
MondialxFelsina	NA		FR12678447	Illumina paired-end	47415829800	316105532	59.2698
Mozart	NA		FR12678448	Illumina paired-end	49430938500	329539590	61.7887
MozartxSylvana	NA		FR12678449	Illumina paired-end	38101027200	254006848	47.6263
MPI19268	NA		FR12678500	Illumina paired-end	90518004000	603453360	113.148
Omega	NA		FR12678502	Illumina paired-end	70832348100	472215654	88.5404
Opal	NA		FR12678452	Illumina paired-end	59024452500	393496350	73.7806
Osira	NA		FR12678503	Illumina paired-end	65900961300	439339742	82.3762
Pike	NA		FR12678455	Illumina paired-end	62490889800	416605932	78.1136
PK87-204-13	NA		FR12678456	Illumina paired-end	57471697500	383144650	71.8396
Rock	Consumption		FR12678459	Illumina paired-end	48998440200	326656268	61.2481
Royal	NA		FR12678504	Illumina paired-end	85559437200	570396248	106.949
Rumba	NA		FR12678460	Illumina paired-end	47390565000	315937100	59.2382
Sagitta	NA		FR12678506	Illumina paired-end	81535989900	543573266	101.92
Sirtema	Consumption		FR12678463	Illumina paired-end	39549068100	263660454	49.4363
Stabilo	Starch		FR12678507	Illumina paired-end	74156580900	494377206	92.6957
SummerDelight	Consumption		FR12678508	Illumina paired-end	71246781000	474978540	89.0585
Symfonia	NA		FR12678465	Illumina paired-end	28777596000	191850640	35.972
USDA96-56	NA		FR12678510	Illumina paired-end	73201187100	488007914	91.5015
Valiant	Starch		FR12678511	Illumina paired-end	60388306800	402588712	75.4854
VanGogh	Consumption		FR12678468	Illumina paired-end	47185017900	314566786	58.9813
VE82-28	NA		FR12678470	Illumina paired-end	42213448800	281422992	52.7668
Verdi	NA		FR12678472	Illumina paired-end	32298359700	215322398	40.3729
W72-22-296	NA		FR12678516	Illumina paired-end	72248835600	481658904	90.311
Xantia	NA		FR12678474	Illumina paired-end	30664873800	204432492	38.3311

## Sheet:  SGA Pai TajimasD Fst
Table S8. Nucleotide diversity, Tajima's D and FST values of genes involved in SGA metabolism.
Gene	Nucleotide diversity	Tajima's D for high SGA varieties	Tajima's D for low SGA varieties	FST
Soltu.DM.01G045860.1	0.00343076	-0.645812	-0.00363035	0.105356
Soltu.DM.07G014220.1	0.00337356	-0.194243	-0.725797	0.0840857
Soltu.DM.04G019820.1	0.00273993	-0.818558	-1.17572	0.0742754
Soltu.DM.01G027110.2	0.00549695	0.593936	-0.989485	0.0681347
Soltu.DM.01G031000.2	0.00332523	0.580799	0.0381565	0.0598055
Soltu.DM.01G050130.3	0.0035354	-0.174217	-0.775291	0.0474713
Soltu.DM.01G051390.1	0.00338298	0.896302	0.404992	0.0416178
Soltu.DM.05G004250.1	0.00520061	-0.31584	-0.302528	0.0356875
Soltu.DM.04G032150.1	0.00381862	-0.610643	-0.257821	0.0177718
Soltu.DM.02G007460.3	0.00276249	-0.634499	0.696141	0.0175928
Soltu.DM.07G014170.1	0.00138424	-0.696086	-0.161312	0.0134661
Soltu.DM.02G007130.1	0.00366419	-0.907376	-1.57155	0.0103124
Soltu.DM.03G003200.1	0.00507941	-0.219041	-0.721293	0.0102768
Soltu.DM.07G014160.1	0.00175569	0.127836	-0.12801	0.00381123
Soltu.DM.06G018370.1	0.0031071	0.752109	0.907824	-0.00236364
Soltu.DM.07G013460.1	0.00135132	0.477484	-1.16038	-0.002997
Soltu.DM.12G024150.1	0.0024986	0.291186	-0.195831	-0.00542014
Soltu.DM.02G012480.1	0.00343843	-0.63632	0.411839	-0.00690928
Soltu.DM.05G019230.1	0.00509539	-0.491038	-0.325122	-0.0106275
Soltu.DM.10G028420.2	0.00663269	0.18621	0.317412	-0.0120838
Soltu.DM.08G022920.1	0.00501376	1.03662	0.102682	-0.0129896
Soltu.DM.10G028430.1	0.00860109	-0.533669	-0.444383	-0.0161341
Soltu.DM.06G018380.1	0.00381509	-0.644306	0.0870973	-0.021397
Soltu.DM.04G026280.1	0.00169052	0.52346	1.31667	-0.0226053
Soltu.DM.10G016360.1	0.00169927	-0.501777	-0.549071	-0.0275635
Soltu.DM.07G023660.1	0.00630118	-0.47168	0.490516	-0.0289072
Soltu.DM.12G024050.1	0.00734497	-0.825557	-0.467366	-0.0292057
Soltu.DM.02G026070.1	0.00354762	-0.202769	-0.681771	-0.0413815
Soltu.DM.12G024040.1	0.00502256	0.460318	0.529937	-0.0422246
Soltu.DM.10G017720.1	0.00718854	-0.286503	0.686793	-0.0424206
Soltu.DM.04G038040.1	0.00231419	0.898756	1.19149	-0.0432364
Soltu.DM.06G004470.1	0.00393375	0.0623549	0.534004	-0.0432878
Soltu.DM.02G026060.1	0.00437008	-0.74361	-0.932984	-0.0449406
Soltu.DM.07G014190.1	0.00129205	-0.0534834	-0.712187	-0.0453636
Soltu.DM.02G004910.1	0.00290678	-0.89647	-1.08757	-0.048396
Soltu.DM.07G015140.1	0.00356761	-0.281033	-0.287405	-0.0687077
Soltu.DM.02G022190.1	0.00255156	-0.214191	0.75461	-0.103599
Soltu.DM.10G027190.1	0.00640714	-0.836193	-0.829695	-0.131173

## Sheet: Starch Pai TajimasD Fst
Table S9. Nucleotide diversity, Tajima's D and FST values of genes involved in starch metabolism.
Gene	Nucleotide diversity	Tajima's D for starch cultivars	Tajima's D for other cultivars	FST
Soltu.DM.03G022350.3	0.00276159	0.0863676	-0.742984	0
Soltu.DM.05G000570.1	0.00724936	0.918284	0.543744	0
Soltu.DM.05G013640.1	0.00208168	-0.566356	-1.21659	0
Soltu.DM.02G017070.1	0.00285069	0.235209	-0.452879	0
Soltu.DM.03G007720.1	0.000484731	0.717421	1.08333	0
Soltu.DM.04G037250.1	0.00258599	-0.00410043	-0.0635157	0
Soltu.DM.03G034530.1	0.00403723	-0.644673	-0.871046	0
Soltu.DM.08G030230.3	0.00215672	-0.339891	-0.384383	0
Soltu.DM.07G026510.1	0.00494908	0.480413	0.362064	0
Soltu.DM.03G008980.1	0.00112154	-1.30226	-0.848436	0
Soltu.DM.04G025730.2	0.0033886	0.108554	0.394615	0
Soltu.DM.06G010900.1	0.00236495	0.702372	0.713397	0
Soltu.DM.02G009320.1	0.00198288	-1.4312	-1.32945	0
Soltu.DM.02G000530.1	0.00614962	-1.41314	-0.676543	0
Soltu.DM.10G013240.1	0.000259497	NA	NA	0
Soltu.DM.03G007710.1	0.000739948	NA	NA	0
Soltu.DM.09G030970.1	0.00296556	-1.00882	-1.30077	0.000645769
Soltu.DM.10G004860.3	0.00509137	-0.274452	0.0873426	0.000705573
Soltu.DM.03G007760.1	0.000239217	NA	NA	0.00093985
Soltu.DM.04G022990.1	0.000576659	-0.682015	-0.939182	0.00111245
Soltu.DM.01G008290.1	0.0047763	-0.966467	-0.685781	0.00357405
Soltu.DM.12G016610.4	0.00220424	-0.305797	-1.04391	0.00371196
Soltu.DM.02G031690.1	0.00134486	-1.52092	-2.06573	0.00558475
Soltu.DM.09G011580.1	0.000998836	-1.01008	-0.0453481	0.00664729
Soltu.DM.08G001120.1	0.00596703	0.0983061	-0.00554588	0.00681637
Soltu.DM.07G005540.1	0.00183351	-0.584086	-0.704643	0.0103181
Soltu.DM.02G020170.2	0.00200104	-0.321359	-1.06124	0.0106339
Soltu.DM.04G033700.1	0.0068896	-1.35414	-0.794759	0.0114952
Soltu.DM.09G027770.1	0.00594452	-0.591726	-0.372123	0.0122766
Soltu.DM.07G025810.1	0.00714204	0.500139	0.578081	0.0124035
Soltu.DM.02G020800.2	0.000795857	NA	NA	0.0128279
Soltu.DM.08G023420.1	0.00657773	0.502301	1.55062	0.013553
Soltu.DM.07G022290.1	0.00459505	-2.03056	-0.65068	0.0136063
Soltu.DM.02G014060.1	0.00204111	0.266337	0.452501	0.0143967
Soltu.DM.03G013410.1	0.00406488	-0.0133873	-1.55737	0.0150982
Soltu.DM.02G026040.1	0.0047729	-0.353003	-1.41338	0.016321
Soltu.DM.08G003130.1	0.00400896	0.287124	0.0125966	0.0190095
Soltu.DM.07G018140.1	0.00100806	NA	NA	0.0193151
Soltu.DM.04G037620.2	0.00286514	0.585089	-0.166559	0.0198574
Soltu.DM.05G006330.1	0.00483725	-0.0777289	-0.22814	0.0199491
Soltu.DM.01G045740.1	0.00266239	0.0749891	0.672706	0.0202313
Soltu.DM.07G018130.1	0.0009189	NA	NA	0.0209145
Soltu.DM.03G016420.1	0.00198195	-0.0875301	-1.10459	0.0233107
Soltu.DM.09G031820.1	0.00162005	-1.39315	-0.994771	0.0265959
Soltu.DM.11G004600.1	0.00749257	-1.55662	0.243977	0.0287896
Soltu.DM.01G024440.1	0.00426879	-0.84842	-0.548383	0.0288995
Soltu.DM.03G016410.1	0.00192992	0.0956689	-1.19283	0.0291414
Soltu.DM.05G013630.1	0.00103379	-0.0595302	-1.14116	0.0292844
Soltu.DM.06G010090.1	0.000919398	-0.0843868	-0.241566	0.0311016
Soltu.DM.09G004100.1	0.00323934	-1.51527	-0.570686	0.0341287
Soltu.DM.01G012610.1	0.00331415	0.939091	-0.206777	0.0358651
Soltu.DM.08G029750.1	0.00346431	-0.359415	0.112605	0.037736
Soltu.DM.05G024440.1	0.00385511	-0.286518	-0.811106	0.0405703
Soltu.DM.12G028820.2	0.00471875	-0.327237	-0.287015	0.0418216
Soltu.DM.01G049590.2	0.00446054	0.557429	0.385503	0.0421344
Soltu.DM.07G017870.1	0.00285525	-0.00664769	-0.97933	0.0475004
Soltu.DM.07G013370.8	0.00304946	-0.0112491	-0.138677	0.0485925
Soltu.DM.08G006240.1	0.00233714	0.229442	-0.023069	0.0495263
Soltu.DM.07G018100.2	0.00224007	-1.27383	-0.932705	0.0498413
Soltu.DM.01G028790.1	0.00207009	-0.283738	0.00355242	0.0506568
Soltu.DM.07G025710.1	0.00504957	1.28653	1.03311	0.0524968
Soltu.DM.07G010140.1	0.00164733	-0.280219	0.0781564	0.053024
Soltu.DM.11G004900.2	0.00814018	-0.470148	0.718664	0.0568455
Soltu.DM.09G019230.1	0.00303552	0.583327	0.261846	0.0590851
Soltu.DM.04G030730.1	0.00319316	-0.64309	-0.367018	0.0641879
Soltu.DM.07G013630.1	0.00253169	0.709126	0.235372	0.0680538
Soltu.DM.10G007060.1	0.00239296	0.709163	-0.317326	0.0806149
Soltu.DM.01G033560.1	0.00270098	-1.43488	0.423944	0.0808846
Soltu.DM.02G027020.1	0.00189527	-1.56782	-1.31805	0.0810796
Soltu.DM.07G013360.1	0.00263938	0.234411	-0.689099	0.0851731
Soltu.DM.12G010800.1	0.00434681	-0.0276061	-0.0448409	0.0926722
Soltu.DM.05G018750.1	0.00266327	0.555923	-1.13861	0.0931282
Soltu.DM.06G000410.2	0.00403449	0.228248	2.04102	0.0983676
Soltu.DM.07G013620.1	0.00247901	1.61655	-0.266719	0.117164
Soltu.DM.11G001030.1	0.00751881	-0.142272	0.787714	0.122027
Soltu.DM.05G009520.2	0.00277391	-1.38988	-0.227475	0.12682
Soltu.DM.04G015010.1	0.00203981	-0.166512	-0.495434	0.145756
Soltu.DM.01G022570.2	0.00483865	0.368066	0.186362	0.148595
Soltu.DM.03G024560.1	0.00582374	-0.00895596	-0.885493	0.170286
Soltu.DM.12G026390.1	0.00506864	-0.760929	0.244703	0.185906
Soltu.DM.03G019120.1	0.00410295	0.5153	-0.149814	0.346597
